# Supplementary material for: Targeted pharmacotherapy after somatic cancer mutation screening
Source: F1000Res. 2016 Sep 20;5:1551. Originally published 2016 Jun 30. [Version 2] doi: 10.12688/f1000research.9040.2 (PMC5247780; doi:10.12688/f1000research.9040.2)
Supplement: OncoFOCUS screening raw data — Frequency of oncogene mutations and targeted pharmacotherapy in malignant melanoma, advanced non-small cell lung cancer, and metastatic colorectal cancer. [file f1000research-5-10374-s0000.tgz]

Archive with 1 entries (1 files):
- a61e04cf-cebd-4174-bfbd-2c26283ea34b_OncoFOCUS_screening_raw_data.csv
