# Supplementary material for: Targeted pharmacotherapy after somatic cancer mutation screening
Source: F1000Res. 2016 Sep 20;5:1551. Originally published 2016 Jun 30. [Version 2] doi: 10.12688/f1000research.9040.2 (PMC5247780; doi:10.12688/f1000research.9040.2)
Supplement: OncoFOCUS screening raw data — Frequency of oncogene mutations and targeted pharmacotherapy in malignant melanoma, advanced non-small cell lung cancer, and metastatic colorectal cancer. [file f1000research-5-10374-s0000.tgz › a61e04cf-cebd-4174-bfbd-2c26283ea34b_OncoFOCUS_screening_raw_data.csv]

Number	Request comment	Tissue Type	Age	Gender	Cancer	Stage	Test Date	Tissue Source (lab)	ng/ul	KRAS	NRAS	BRAF	MSI Result	ODG Result	IDH1 result	IDH2 result	MGMT result	EGFR	MLM result	KIT	Drug	Dose (mg)	Notes	FLT3 ITD size	FLT3 allelic ratio	FLT3 D835	CEBPA	Histo Number	Block return date	Sample Status	Dose (mg)	Current Status	Notes	OncoFocus Advice
1		FFPE	72	M	Melanoma	advanced	17/09/2014	SAPath	0.5	wt	wt	wt						wt		wt	none									Validation Complete		alive	ipilimumab	Melanoma patients with BRAF wild-type tumours are UNLIKELY to benfit from BRAF kinase inhibitor therapy
2		FFPE	63	M	Melanoma	advanced	unknown	SAPath	10	wt	wt	wt						wt		wt	none									Validation Complete		alive	ipilimumab	G - BRAF WT - ipilimumab and anti-PD
3		FFPE	88	M	Melanoma	advanced	10/09/2014	SAPath	24	wt	wt	wt						wt		wt	none									Validation Complete		alive	ipilimumab
4		FFPE	72	M	Melanoma	advanced	23/09/2014	SAPath	4	wt	wt	wt						wt		wt	none									Validation Complete		deceased	previous OncoFocus result V600K positive treated with dibrafanib, after this result switched to ipilimumab
5		FFPE	74	F	Melenoma	advanced	25/03/2014	SAPath	19	wt	wt	wt						wt		wt	none									Validation Complete		alive	ipilumumab
6		FFPE	67	F	Melanoma	advanced	19/11/2014	SAPath	7.3	wt	wt	wt						wt		wt	none									Validation Complete		deceased	ipilumumab
7		FFPE	64	M	Melanoma	advanced	5/06/2014	SAPath	51	wt	Q61H	wt						wt		wt	none									Validation Complete		alive	ipilimumab	The role of NRAS mutations in selecting treatment, including targeted therapy, is uncertain at this time
8		FFPE	81	F	Melanoma	advanced	7/10/2014	SAPath	181	wt	Q61K	wt						wt		wt	none									Validation Complete		alive		G - clinical trial and c-KIT positive imatinib
9		FFPE	51	M	Melanoma	advanced	28/11/2014	SAPath	9	wt	Q61R	wt						wt		wt	none									Validation Complete		deceased 4/12/2014	deceased 10 days post OncoFocus testing.
10		FFPE	62	M	Melanoma	advanced	7/10/2015	SAPath	125	wt	Q61R	wt						wt		wt	none									Validation Complete		alive
11		FFPE	67	M	Melanoma	advanced	1/01/2014	SAPath	N/A	wt	wt	V600K						wt		wt	debrafanib									Validation Complete	150 mg bd	deceased 31/8/2014		Patients with tumours harbouring mutations in BRAF may benefit from BRAF kinase inhibitor therapy
12		FFPE	58	M	Melanoma	advanced	16/01/2014	SAPath	18	wt	wt	V600K						wt		wt	debrafanib									Validation Complete	150 mg bd	alive		G - BRAF inhibitor +/- MEK inhibitor
13		FFPE	71	M	Melanoma	advanced	18/01/2014	SAPath	51	wt	wt	V600E						wt		wt	debrafanib									Validation Complete	150 mg bd	?	NT patient
14		FFPE	69	F	Melanoma	advanced	20/01/2014	SAPath	111	wt	wt	V600E						wt		wt	debrafanib/tramatinib									Validation Complete	150 mg bd	alive
15		FFPE	72	M	Melanoma	advanced	11/02/2014	SAPath	0.2	wt	wt	V600K						wt		wt	debrafanib									Validation Complete	150 mg bd	deceased	discharged to palliative care 20/10/2014
16		FFPE	81	M	Melenoma	advanced	25/03/2014	SAPath	49	wt	wt	V600K						wt		wt	none									Validation Complete		deceased 27/3/2014	died 2 days after Oncofocus test
17		FFPE	80	F	Melanoma	advanced	23/06/2014	SAPath	63	wt	wt	V600K						wt		wt	none									Validation Complete		deceased	patient requested symptom management only
18		FFPE	84	F	Melanoma	advanced	8/09/2014	SAPath	10	wt	wt	V600E						wt		wt	?									Validation Complete		alive	alive, followed up at RAH melenoma clinics so no record at FMC
Number	Request comment	Tissue Type	Age	Gender	Cancer	Stage	Test Date	Tissue Source (lab)	ng/ul	KRAS	NRAS	BRAF	MSI Result	ODG Result	IDH1 result	IDH2 result	MGMT result	EGFR	MLM result	KIT	Drug	Dose (mg)	Notes	FLT3 ITD size	FLT3 allelic ratio	FLT3 D835	CEBPA	Histo Number	Block return date	Sample Status	Dose (mg)	Current Status	Notes	OncoFocus Advice
1		other	49	M	NSCLC	advanced	9/01/2014	SAPath	9	wt	wt	wt						wt		wt	none									Validation Complete		deceased		Patients with EGFR wild-type tumours are UNLIKELY to benefit from EGFR inhibitors
2		FFPE	65	M	NSCLC	advanced	29/01/2014	SAPath	20	wt	wt	wt						wt		wt	none									Validation Complete		deceased
3		FFPE	55	F	NSCLC	advanced	29/01/2014	SAPath	2.4	wt	wt	wt						wt		wt	none									Validation Complete		alive
4		FFPE	79	M	NSCLC	advanced	28/01/2014	SAPath	28	wt	wt	wt						wt		wt	none									Validation Complete		alive	chemotherapy	GT - if EGFR negative, then test for ALK and ROS 1 = crizotinib
5		FFPE	61	M	NSCLC	advanced	13/02/2014	SAPath	90	wt	wt	wt						wt		wt	none									Validation Complete		alive	chemotherapy
6		FFPE	80	M	NSCLC	advanced	24/03/2014	SAPath	3.5	wt	wt	wt						wt		wt	none									Validation Complete		alive	paclitaxel + carboplatin
7		FFPE	77	M	NSCLC	advanced	28/03/2014	SAPath	12	wt	wt	wt						wt		wt	none									Validation Complete		deceased 7/4/2014
8		FFPE	77	M	NSCLC	advanced	23/04/2014	SAPath	2.1	wt	wt	wt						wt		wt	none									Validation Complete		deceased
9		FFPE	73	M	NSCLC	advanced	12/05/2014	SAPath	19	wt	wt	wt						wt		wt	none									Validation Complete		deceased
10		FFPE	68	M	NSCLC	advanced	16/05/2014	SAPath	1.2	wt	wt	wt						wt		wt	none									Validation Complete		deceased	too deconditioned for chemotherapy at time of diagnosis
11		FFPE	81	M	NSCLC	advanced	6/06/2104	SAPath	8	wt	wt	wt						wt		wt	none									Validation Complete		deceased
12		FFPE	86	M	NSCLC	advanced	5/06/2014	SAPath	3	wt	wt	wt						wt		wt	none									Validation Complete		deceased
13			65	M	NSCLC	advanced	3/06/2014		6	wt	wt	wt						wt		wt	none									To extract		?
14		FFPE	90	F	NSCLC	advanced	13/06/2014	SAPath	1.9	wt	wt	wt						wt		wt	none									Validation Complete		deceased
15		FFPE	69	M	NSCLC	advanced	3/09/2014	SAPath	2.5	wt	wt	wt						wt		wt	none									Validation Complete		deceased	radiotherapy
16		FFPE	62	M	NSCLC	advanced	20/10/2014	SAPath	8	wt	wt	wt						wt		wt	none									Validation Complete		deceased
17		FFPE	68	F	NSCLC	advanced	22/10/2014	SAPath	10	wt	wt	wt						wt		wt	none									Validation Complete		deceased	gemcitabine + carboplatin
18		FFPE	66	F	NSCLC	advanced	21/10/2014		1	wt	wt	wt						wt		wt	none									Validation Complete		alive	chemotherapy
19		FFPE	69	F	NSCLC	advanced	2/04/2014	SAPath	N/A	wt	wt	wt						wt		wt	none									Validation Complete		deceased 5/2/2015
20		FFPE	70	M	NSCLC	advanced	unknown	SAPath	15	wt	wt	wt						wt		wt	none									Validation Complete		deceased
21		FFPE	72	M	NSCLC	advanced	3/06/2014	SAPath	2	wt	wt	wt						wt		wt	none									Validation Complete		deceased 3/8/2014	chemotherapy
22		FFPE	62	M	NSCLC	advanced	24/06/2014	SAPath	1.2	wt	wt	wt						wt		wt	none									Validation Complete		deceased	gemcitabine + carboplatin
23		FFPE	67	F	NSCLC	advanced	30/06/2014	SAPath	22	wt	wt	wt						wt		wt	none									Validation Complete		alive
24		FFPE	84	F	NSCLC	advanced	2/07/2014	SAPath	15	wt	wt	wt						wt		wt	none									Validation Complete		deceased
25		FFPE	66	F	NSCLC	advanced	2/07/2014	SAPath	2	wt	wt	wt						wt		wt	none									Validation Complete		deceased 14/7/2014	deceased post emergency surgery, lung cancer discovered as incidental finding
26		FFPE	80	F	NSCLC	advanced	4/08/2014	SAPath	5.3	wt	wt	wt						wt		wt	none									Validation Complete		alive	gemcitabine + carboplatin, then pemetrexed
27		FFPE	67	M	NSCLC	advanced	unknown	SAPath	21	wt	wt	wt						wt		wt	none									Validation Complete		deceased	chemotherapy, stroke then palliative care
28		FFPE	77	F	NSCLC	advanced	19/08/2014	SAPath	3.9	wt	wt	wt						wt		wt	none									Validation Complete		deceased 20/11/2014	chemotehrapy
29		FFPE	75	F	NSCLC	advanced	17/07/2014	SAPath	57	wt	wt	wt						wt		wt	none									Validation Complete		deceased
30		FFPE	58	M	NSCLC	advanced	1/09/2014		1.6	wt	wt	wt						wt		wt	none									Validation Complete		alive	chemotherapy, vinorelbine + cisplatin
31		FFPE	60	F	NSCLC	advanced	21/08/2015	SAPath	N/A	wt	wt	wt						wt		wt	none									Validation Complete		alive	chemotherapy
32		FFPE	83	F	NSCLC	advanced	5/09/2014	SAPath	1	wt	wt	wt						wt		wt	none									Validation Complete		alive
33		FFPE	81	F	NSCLC	advanced	17/09/2014	SAPath	3	wt	wt	wt						wt		wt	none									Validation Complete		alive
34		FFPE	45	M	NSCLC	advanced	5/12/2014	SAPath	23	wt	wt	wt						wt		wt	none									Validation Complete		deceased	declined chemotherapy
35		FFPE	83	M	NSCLC	advanced	30/09/2014	SAPath	1	wt	wt	wt						wt		wt	none									Validation Complete		deceased	radiotherapy
36		FFPE	82	F	NSCLC	advanced	7/10/2014	SAPath	44	wt	wt	wt						wt		wt	none									Validation Complete		alive	pemetrexed
37		FFPE	66	M	NSCLC	advanced	22/10/2014	SAPath	3	wt	wt	wt						wt		wt	none									Validation Complete		deceased
38		FFPE	85	M	NSCLC	advanced	14/11/2014	SAPath	4	wt	wt	wt						wt		wt	none									Validation Complete		deceased
39		FFPE	67	M	NSCLC	advanced	21/11/2014	SAPath	0.2	wt	wt	wt						wt		wt	none									Validation Complete		alive	chemotherapy
40		FFPE	49	F	NSCLC	advanced	28/11/2014	SAPath	1.7	wt	wt	wt						wt		wt	none									Validation Complete		alive	chemotherapy
41		FFPE	68	F	NSCLC	advanced	20/11/2014	SAPath	1.7	wt	wt	wt						wt		wt	none									Validation Complete		alive	chemotherapy
42		FFPE	85	M	NSCLC	advanced	5/12/2014	SAPath	22	wt	wt	wt						wt		wt	none									Validation Complete		deceased
43		FFPE	62	F	NSCLC	advanced	30/09/2014	SAPath	28	G12C	wt	wt						wt		wt	none									Validation Complete		alive	cisplatin + etoposide	Patients with EGFR wild-type tumours are UNLIKELY to benefit from EGFR inhibitors. KRAS mutations are usually found in tumours that are wild type for EGFR, ALK, and other driver mutations
44		FFPE	57	M	NSCLC	advanced	5/11/2014	SAPath	1.2	G12V	wt	wt						wt		wt	none									Validation Complete		deceased 12/11/2104	unfit for chemotherapy at diagnosis
45		FFPE	72	F	NSCLC	advanced	16/12/2014	SAPath	N/A	G12C	wt	wt						wt		wt	none									Validation Complete		deceased	deceased shortly after OncoFocus result
46		FFPE	83	M	NSCLC	advanced	23/102014	SAPath	6	G12R	wt	wt						wt		wt	none									Validation Complete		alive	chemotherapy
47		FFPE	67	F	NSCLC	advanced	4/12/2014	SAPath	0	G13A	wt	wt						wt		wt	none									Validation Complete		deceased
48		FFPE	72	F	NSCLC	advanced	16/01/2014	SAPath	2.2	G12C	wt	wt						wt		wt	none									Validation Complete		deceased
49		FFPE	79	M	NSCLC	advanced	29/01/2014	SAPath	24	G12V	wt	wt						wt		wt	none									Validation Complete		deceased	pemetrexed 2nd line chemo
50		FFPE	64	F	NSCLC	advanced	5/02/2014	SAPath	2	G12D	wt	wt						wt		wt	none									Validation Complete		deceased 2/5/2014
51		FFPE	62	F	NSCLC	advanced	29/05/2014	SAPath	3	Q61H	wt	wt						wt		wt	none									Validation Complete		deceased
52		FFPE	58	F	NSCLC	advanced	28/05/2014	SAPath	4	G12C	wt	wt						wt		wt	none									Validation Complete		alive
53		FFPE	68	M	NSCLC	advanced	21/10/2014	SAPath	0	G13D	wt	wt						wt		wt	none									Validation Complete		deceased	gemcitabine + carboplatin
54		FFPE	69	M	NSCLC	advanced	8/08/2014	SAPath	6	G12R	wt	wt						wt		wt	none									Validation Complete		deceased	chemostherapy
55		FFPE	85	M	NSCLC	advanced	18/09/2014	SAPath	2.5	wt	wt	V600E						wt		wt	none									Validation Complete		deceased 18/11/2014		Patients with EGFR wild-type tumours are UNLIKELY to benefit from EGFR inhibitors. The BRAF gene is mutated in < 5% of non-small cell lung cancer.
56		FFPE	75	F	NSCLC	advanced	N/A	SAPath	0	wt	wt	K601N						wt		wt	none									Validation Complete		deceased 14/10/2014
57		FFPE	79	M	NSCLC	advanced	4/02/2014	SAPath	1.5	wt	wt	wt						c.2307-2308ins9 (p.V769_D770insPAC		wt	gefitinib									Validation Complete		alive
58		FFPE	71	F	NSCLC	advanced	1/07/2014	SAPath	3.9	wt	wt	wt						2236-2249del		wt	erlotinib									Validation Complete		alive		Mutation is associated with INCREASED sensitivity to EGFR inhibitors
59		FFPE	66	F	NSCLC	advanced	21/08/2014	SAPath	0.7	wt	wt	wt						L858R		wt	none									Validation Complete		alive		G - erlotinib or gefitinib
60		FFPE	70	F	NSCLC	advanced	12/09/2014	SAPath	2	wt	wt	wt						L858R		wt	?									Validation Complete		N/A	flew back to China after diagnosis
61		FFPE	71	F	NSCLC	advanced	18/09/2014	SAPath	3	wt	wt	wt						E746_A750del		wt	none									Validation Complete		alive
62		FFPE	63	M	NSCLC	advanced	16/09/2014	SAPath	13	wt	wt	wt						L858R		wt	gefitinib									Validation Complete		alive	progressed so planned for emcitabine and carboplatin
63		FFPE	70	F	NSCLC	advanced	23/09/2014	SAPath	1.1	wt	wt	wt						L858R		wt	none									Validation Complete		alive	gemcitabine + carboplatin
64		FFPE	69	F	NSCLC	advanced	9/10/2014	SAPath	1	wt	wt	wt						E746_A750del		wt	gefitinib									Validation Complete		deceased		This mutation is associated with INCREASED sensitivity to EGFR inhibitors in patients with non small cell lung cancer
65		FFPE	33	M	NSCLC	advanced	6/11/2014	SAPath	11	wt	wt	wt						E746_A750del		wt	erlotinib									Validation Complete		alive
66		FFPE	70	M	NSCLC	advanced	24/11/2014	SAPath	21	wt	wt	wt						L858R and T790M		WT	gefitinib									Validation Complete		deceased	L858R increased sensitivity to EGFR inhibitors (from test in 2013) but T790M confers decreased sensitivity
67		FFPE	91	M	NSCLC	advanced	18/12/2014	SAPath	0	WT	WT	WT						L858R		WT	?									To extract		alive
68		FFPE	59	M	NSCLC	advanced	18/12/2014	SAPath	4	WT	WT	WT						L858R		WT	none									To extract		alive
Number	Request comment	Tissue Type	Age	Gender	Cancer	Stage	Test Date	Tissue Source (lab)	ng/ul	KRAS	NRAS	BRAF	MSI Result	ODG Result	IDH1 result	IDH2 result	MGMT result	EGFR	MLM result	KIT	Drug	Dose (mg)	Notes	FLT3 ITD size	FLT3 allelic ratio	FLT3 D835	CEBPA	Histo Number	Block return date	Sample Status	Dose (mg)	Current Status	Notes	OncoFocus Advice
1		FFPE	67	F	mCRC	advanced	9/01/2014	SAPath	82	wt	wt	wt						wt		wt	bevacizumab									Validation Complete		alive	capecitabine plus oxaliplatin, bevacizumab - showing stable disease so not started on targetted drugs yet	Patients with KRAS wild-type tumours may benefit from EGFR antagonist based therapy
2		FFPE	59	M	mCRC	advanced	16/01/2014	SAPath	28	wt	wt	wt						wt		wt	bevacizumab									Validation Complete		alive	On capecitabine
3		FFPE	62	F	mCRC	advanced	10/01/2014	SAPath	8	wt	wt	wt						wt		wt	bevacizumab									Validation Complete		deceased		G - KRAS and NRAS WT - cetuximab, pan - 2014 second line with chemo, third line as monotherapy
4		FFPE	58	M	mCRC	advanced	16/01/2014	SAPath	72	wt	wt	wt						wt		wt	?									Validation Complete		alive	seen at Modbury so can't get notes	G - audit year, the practice was to test Oncogocus when disease progress after first treatment, now more frequently testing at time of diagnosis of stage 4 disease
5		FFPE	61	F	mCRC	advanced	unknown	Southpath	7	wt	wt	wt						wt		wt	none									Validation Complete		deceased	deceased within days of test result
6		FFPE	49	F	mCRC	advanced	5/03/2014	SAPath	62	wt	wt	wt						wt		wt	cetuximab									Validation Complete		deceased
7		FFPE	52	F	mCRC	advanced	24/03/2014	SAPath	10	wt	wt	wt						wt		wt	panitmumumab									Validation Complete		deceased	capecitabine plus oxaliplatin, bevacizumab
8		FFPE	50	M	mCRC	advanced	28/03/2014	SAPath	12	wt	wt	wt						wt		wt	cetuximab									Validation Complete		alive
9		FFPE	85	M	mCRC	advanced	29/04/2014	SAPath	9.2	wt	wt	wt						wt		wt	cetuximab									Validation Complete		deceased
10		other	57	F	mCRC	advanced	8/05/2014	SAPath	4.8	wt	wt	wt						wt		wt	cetuximab									Validation Complete		deceased
11		FFPE	73	F	mCRC	advanced	16/05/2014	SAPath	4.4	wt	wt	wt						wt		wt	cetuximab									Validation Complete		alive	irenotecan
12		FFPE	42	M	mCRC	advanced	22/05/2014	SAPath	14	wt	wt	wt	neg					wt		wt	bevacizumab									Validation Complete		alive	capecitabine + oxaliplatin, bevacizumab
13		FFPE	77	M	mCRC	advanced	28/05/2014	SAPath	159	wt	wt	wt						wt		wt	bevacizumab									Validation Complete		alive
14		FFPE	68	F	mCRC	advanced	6/06/2014	SAPath	25	wt	wt	wt						wt		wt	bevacizumab									Validation Complete		alive
15		FFPE	80	M	mCRC	advanced	12/06/2014	SAPath	5	wt	wt	wt						wt		wt	none									Validation Complete		deceased	offered cetuximab but declined for best supportive care
16		FFPE	54	M	mCRC	advanced	13/06/2014	SAPath	4.4	wt	wt	wt						wt		wt	none									Validation Complete		deceased
17		FFPE	56	M	mCRC	advanced	20/06/2014	SAPath	55	wt	wt	wt						wt		wt	bevacizumab									Validation Complete		deceased
18		FFPE	79	M	mCRC	advanced	5/09/2014	SAPath	3	wt	wt	wt						wt		wt	bevacizumab									Validation Complete		deceased	after 3rd line chemotherapy palliative care
19		FFPE	66	M	mCRC	advanced	10/09/2014	SAPath	7	wt	wt	wt						wt		wt	cetuximab									Validation Complete		alive	FOLFOX + bevacizumab
20		FFPE	82	M	mCRC	advanced	16/09/2014	SAPath	23	wt	wt	wt						wt		wt	bevacizumab									Validation Complete		deceased	capecitabine + oxaliplatin, bevacizumab
21		FFPE	34	F	mCRC	advanced	15/08/2014	SAPath	8	wt	wt	wt						wt		wt	bevacizumab									Validation Complete		deceased	FOLFOX + bevacizumab, then capcitabine + bevacizumab. KRAS wild-type tumours may benefit from EGFR antagonist based therapy
22		FFPE	70	M	mCRC	advanced	13/10/2015	SAPath	N/A	wt	wt	wt						wt		wt	bevacizumab									Validation Complete		deceased	chemotherapy
23		FFPE	50	F	mCRC	advanced	31/10/2014	SAPath	1	wt	wt	wt						wt		wt	bevacizumab									Validation Complete		alive	FOLFOX + bevacizumab, then 5FU + bevacizumab
24		FFPE	40	F	mCRC	advanced	4/11/2014	SAPath	15	wt	wt	wt						wt		wt	cetuximab									Validation Complete		alive	FOLFOX + bevacizumab
25		FFPE	70	M	mCRC	advanced	5/11/2014	SAPath	1.8	wt	wt	wt						wt		wt	cetuximab									Validation Complete		alive
26		FFPE	65	M	mCRC	advanced	29/12/2014	SAPath	10	wt	wt	wt						wt		wt	bevacizumab									Validation Complete		alive	FOLFOX + bevacizumab
27		FFPE	61	M	mCRC	advanced	5/11/2014	SAPath	4	wt	wt	wt						wt		wt	?									Validation Complete		alive
28		FFPE	65	F	mCRC	advanced	16/01/2014	SAPath	25	G12V	wt	wt						wt		wt	none									Validation Complete		alive		Tumours harbouring mutations in KRAS are UNLIKELY to benefit from EGFR antagonist based therapy
29		FFPE	57	F	mCRC	advanced	20/01/2014	SAPath	62	G13D	wt	wt						wt		wt	none									Validation Complete		alive		G - chemo without EGFR targetted drug
30		FFPE	83	M	mCRC	advanced	17/01/2014	SAPath	2.3	G12V	wt	wt						wt		wt	none									Validation Complete		deceased
31		FFPE	77	M	mCRC	advanced	28/01/2014	Southpath	7	G12D	wt	wt						wt		wt	none									Validation Complete		alive	completed course of chemo July 2015
32		FFPE	44	F	mCRC	advanced	21/02/2014	SAPath	2.9	G12V	wt	wt						wt		wt	none									Validation Complete		alive	FOLFOX + bevacixumab
33		FFPE	80	M	mCRC	advanced	3/03/2014	SAPath	184	G12C	wt	wt						wt		wt	none									Validation Complete		deceased
34		FFPE	91	M	mCRC	advanced	28/04/2014	SAPath	44	G12S	wt	wt						wt		wt	none									Validation Complete		deceased
35		FFPE	70	M	mCRC	advanced	29/04/2014	SAPath	35	A146T	wt	wt						wt		wt	none									Validation Complete		deceased 14/4/2015
36		other	74	M	mCRC	advanced	7/05/2014	SAPath	13	G12C	Q61L	wt						wt		wt	none									Validation Complete		alive	mutations in KRAS are UNLIKELY to benefit from EGFR antagonist based therapy
37		FFPE	45	M	mCRC	advanced	14/05/2014	SAPath	8.4	G12D	wt	wt						wt		wt	none									Validation Complete		alive	mutations in KRAS are UNLIKELY to benefit from EGFR antagonist based therapy
38		FFPE	83	M	mCRC	advanced	8/05/2014	SAPath	26	G13D	wt	wt						wt		wt	none									Validation Complete		alive	capecitabine plus oxaliplatin, bevacizumab
39		FFPE	45	M	mCRC	advanced	18/06/2014	SAPath	122	G13D	wt	wt						wt		wt	none									Validation Complete		deceased, 24/7/2014
40		FFPE	67	M	mCRC	advanced	19/06/2014	SAPath	1.7	G12D	wt	wt						wt		wt	cetuximab then regorafenib									Validation Complete		deceased	first sample said KRAS MT, then said not enough tissue for testing. Cetuximab given inspite of KRAS MT. Regorafenib a multiple PKI
41		FFPE	62	F	mCRC	advanced	17/06/2014	SAPath	12	G12C	wt	wt						wt		wt	none									Validation Complete		deceased	FOLFOX + bevacizumab
42		FFPE	75	M	mCRC	advanced	14/07/2014	SAPath	63	G12V	wt	wt						wt		wt	none									Validation Complete		alive	chemotherapy
43		FFPE	75	M	mCRC	advanced	22/07/2014	SAPath	35	G12D	wt	wt						wt		wt	none									Validation Complete		alive	chemotherapy
44		FFPE	43	F	mCRC	advanced	29/07/2014	SAPath	13	G12D	wt	wt	neg					wt		wt	none									Validation Complete		alive
45		FFPE	54	F	mCRC	advanced	24/07/2014	SAPath	21	G13D	wt	wt						wt		wt	none									Validation Complete		alive	FOLFOX + bevacizumab
46		FFPE	60	M	mCRC	advanced	17/09/2014	SAPath	3	G12D	wt	wt						wt		wt	none									Validation Complete		deceased	chemotherapy
47		FFPE	72	M	mCRC	advanced	17/09/2014	SAPath	10	G12D	wt	wt						wt		wt	none									Validation Complete		alive
48		FFPE	61	M	mCRC	advanced	5/11/2014	SAPath	0	G13D	wt	wt						wt		wt	none									Validation Complete		deceased
49		FFPE	67	M	mCRC	advanced	unknown	SAPath	N/A	A59T	wt	wt						wt		wt	none									Validation Complete		deceased	capecitabine + oxaliplatin, bevacizumab
50		FFPE	73	M	mCRC	advanced	24/11/2014	SAPath	4	A146V	wt	wt						wt		wt	none									Validation Complete		alive
51		FFPE	58	M	mCRC	advanced	27/11/2014	SAPath	13	A146T	WT	WT						WT		WT	none									Validation Complete		alive
52		FFPE	56	M	mCRC	advanced	3/12/2014	SAPath	N/A	G12V	WT	WT						WT		WT	none									Validation Complete		alive	capecitabine + oxaliplatin
53		FFPE	83	F	mCRC	advanced	23/12/2014	SAPath	N/A	G13D	WT	WT						WT		WT	none									Validation Complete		deceased	deceased shortly after OncoFocus result
54		FFPE	42	M	mCRC	advanced	18/12/2014	SAPath	6.3	G12C	WT	WT						WT		WT	none									To extract		alive
55		FFPE	52	M	mCRC	advanced	18/02/2014	SAPath	19	wt	G12C	wt						wt		wt	none									Validation Complete		alive	capecitabine and bevacizumab on 19/4/2015, treated at Lyell McEwin. KRAS WT may benefit from EGFR Mabs	Tumours harbouring mutations in KRAS are UNLIKELY to benefit from EGFR antagonist based therapy
56		FFPE	77	F	mCRC	advanced	13/08/2014	SAPath	4	wt	G13R	wt						wt		wt	none									Validation Complete		deceased, 12/3/2015
57		FFPE	73	M	mCRC	advanced	9/02/2014	SAPath	3.5	wt	wt	V600E						wt		wt	none									Validation Complete		deceased		V600E negatively impacts treatment outcomes for anti-EGFR monoclonal antibodies in mCRC patients with KRAS wild-type tumours
58		FFPE	48	F	mCRC	advanced	2/06/2014	SAPath	8	wt	wt	V600E						wt		wt	none									Validation Complete		deceased 6/8/2014	FOLFOX + bevacizumab	G - poor prognosis, BRAF not a predictive factor for response or lack of response to EGFR drugs - treated as RAS WT
59		FFPE	71	M	mCRC	advanced	22/08/2014	SAPath	8	wt	wt	V600E						wt		wt	none									Validation Complete		alive
60		FFPE	71	M	mCRC	advanced	26/08/2014	SAPath	N/A	wt	wt	G469A						wt		wt	none									Validation Complete		alive		The sensitivity of this mutation to EGFR and BRAF inhibitors is currently unknown.
61		FFPE	74	M	mCRC	advanced	5/09/2014	SAPath	N/A	wt	wt	V600E						wt		wt	none									Validation Complete		alive
62		FFPE	62	F	mCRC	advanced	7/10/2014	SAPath	2	wt	wt	K601E						wt		wt	?									Validation Complete		alive
63		FFPE	76	F	mCRC	advanced	unknown	SAPath	8	WT	WT	V600E						WT		WT	none									Validation Complete		decreased
